# Supplementary material for: Differential Expression of Granulopoiesis Related Genes in Neutrophil Subsets Distinguished by Membrane Expression of CD177
Source: PLoS One. 2014 Jun 13;9(6):e99671. doi: 10.1371/journal.pone.0099671 (PMC4057222; doi:10.1371/journal.pone.0099671)
Supplement: File S1 — Describes information of 107 genes with fc>2.0 differences that were significantly different in single gene expression corrected for multiple testing (p<0.05) between CD177neg and CD177high+bimodal populations in the microarray study. (XLSX) [file pone.0099671.s001.xlsx]

## Sheet: t test fc 2.0.txt
ProbeID	Symbol	Definition	Regulation*	Fold change	Corrected p-value	p-value	Accession	Entrez_Gene_ID	Probe_Sequence	Protein_Product
1440044	MAK	Homo sapiens male germ cell-associated kinase (MAK), mRNA.	down	7.61535	0.0271538	0.00338482	NM_005906.3	4117	AGACACTTCGAACTTTGGGCTACTCTGTTTAAATCTGCCACTTTCTGGAC	NP_005897.1
6180427	G0S2	Homo sapiens G0/G1switch 2 (G0S2), mRNA.	down	7.52581	0.0329337	0.00611235	NM_015714.2	50486	ACTGTGGGAGACCAGCGGAGTGGGAGGGAGACGCAGTAGACAGAGACAGA	NP_056529.1
6110747	GIMAP2	Homo sapiens GTPase, IMAP family member 2 (GIMAP2), mRNA.	up	4.7578	0.017501	0.00101806	NM_015660.2	26157	GTGGGTGAATCACAGTAATTTCCCTGTAAAATGTGGTACCTGAAGTCATA	NP_056475.1
430546	HIST1H2BG	Homo sapiens histone cluster 1, H2bg (HIST1H2BG), mRNA.	down	4.35982	0.0463657	0.012792	NM_003518.3	8339	ACAAGGTGCTAAAACAGGTTCACCCCGATACTGGCATCTCATCCAAGGCC	NP_003509.1
3360343	RSAD2	Homo sapiens radical S-adenosyl methionine domain containing 2 (RSAD2), mRNA.	up	4.18921	0.0268187	0.00326876	NM_080657.4	91543	CGCTGGAACCTTGGGCAAGGAAGAATGTGAGCAAGAGTAGAGAGAGTGCC	NP_542388.2
2760164	DNAJB9	Homo sapiens DnaJ (Hsp40) homolog, subfamily B, member 9 (DNAJB9), mRNA.	down	3.95419	0.0198377	0.00138004	NM_012328.1	4189	GGAGCAAGTGTTCCTGCTGCCAGTTCTTTCCTCTTTAGGCGTGGTTGAGA	NP_036460.1
1400373	SLA	Homo sapiens Src-like-adaptor (SLA), transcript variant 1, mRNA.	down	3.84398	0.00218732	3.02953e-05	NM_001045556.1	6503	TAGCATGGGCTGCTTCTCCACAACCGCGAGAAGCCCGGCTGCCTGTTTAT	NP_001039021.1
4250327	RHOC	Homo sapiens ras homolog gene family, member C (RHOC), transcript variant 1, mRNA.	up	3.77985	0.0323361	0.00477151	NM_175744.4	389	TATACACTTCTGGCTCACAGGAAAGTGTCTGCAGTAGGGGACCCAGAGTC	NP_786886.1
5700725	EPSTI1	Homo sapiens epithelial stromal interaction 1 (breast) (EPSTI1), transcript variant 2, mRNA.	up	3.73516	0.0455106	0.0122286	NM_033255.2	94240	GGGAGTCACTTGATGCTTTCAGGTTAATCAGAGCTATGGGTGCTACAGGC	NP_150280.1
3440204	FBN2	Homo sapiens fibrillin 2 (congenital contractural arachnodactyly) (FBN2), mRNA.	down	3.61416	0.0473859	0.0135034	NM_001999.3	2201	GGCCAAAGCACATGCAGGCTCCTGGTTGTTCCTCTCAAACCTGTGCTGAC	NP_001990.2
360132	LHFPL2	Homo sapiens lipoma HMGIC fusion partner-like 2 (LHFPL2), mRNA.	up	3.41966	0.0323361	0.00523018	NM_005779.1	10184	TGCTAATGCTAGACCAGTATTTAAGGGCTAATCTCACACCTCCTTAGCTG	NP_005770.1
4540326	PYGB	Homo sapiens phosphorylase, glycogen; brain (PYGB), mRNA.	up	3.41707	0.00439002	8.51251e-05	NM_002862.3	5834	GGGAACAGGCTACTGTCCTTCCCTGTGGAATTGCCGAGAAATCTAGCACC	NP_002853.2
4230678	HIST2H2BE	Homo sapiens histone cluster 2, H2be (HIST2H2BE), mRNA.	down	3.18298	0.0146087	0.000768881	NM_003528.2	8349	CACTTACCACCTCATTTGCTTTTCTGGAGGCCATGCAATATAGGCGGGAC	NP_003519.1
70440	TP53I11	Homo sapiens tumor protein p53 inducible protein 11 (TP53I11), mRNA.	down	3.13441	0.0453339	0.0118278	NM_006034.2	9537	CTCTTGCTACCTAAGCCTGTGCCTCTCCCTAAAGAGCTGCCTCCCTGCTG	NP_006025.2
5260468	RFX3	Homo sapiens regulatory factor X, 3 (influences HLA class II expression) (RFX3), transcript variant 2, mRNA.	down	3.08607	0.00372633	6.19335e-05	NM_134428.1	5991	ATCGTGTTGCTCAGGCAACAGGAGAGACTCCTATAGCAGTCATGGGCGAG	NP_602304.1
6660195	RPUSD3	Homo sapiens RNA pseudouridylate synthase domain containing 3 (RPUSD3), mRNA.	up	3.03244	0.0153134	0.000848389	NM_173659.2	285367	GACCCTACAGTGCCTGGGGCTCCGCTTACAATAGTCCTCCCTCTGTTCCT	NP_775930.1
2600079	RG9MTD1	Homo sapiens RNA (guanine-9-) methyltransferase domain containing 1 (RG9MTD1), mRNA.	up	2.98687	0.0349563	0.00710477	NM_017819.2	54931	GCAAGAGGCTCTGCAATTCGTTCCCAAGAGAAAACATACTGGTTTTCTGG	NP_060289.2
7320561	OAS2	Homo sapiens 2'-5'-oligoadenylate synthetase 2, 69/71kDa (OAS2), transcript variant 1, mRNA.	up	2.97057	0.0473859	0.0136179	NM_016817.2	4939	GAGCTCTGGGCCCTTCCAGTGCTTGCCACCCTACATACTCTTTGTCTGGC	NP_058197.2
2810450	MME	Homo sapiens membrane metallo-endopeptidase (MME), transcript variant 1, mRNA.	down	2.94777	0.0212903	0.00194621	NM_000902.3	4311	AGATGTGCAAGTGGCGAAGCTTGACCGAGAGCAGGCTGGAGCAGCCGCCC	NP_000893.2
4610541	CXorf56	Homo sapiens chromosome X open reading frame 56 (CXorf56), mRNA.	down	2.91302	0.0323361	0.00562161	NM_022101.2	63932	AGCTGGAGCGCAAAGGCATGAGCAAGAGGCGACTGCAAGAGCTGGCTGAA	NP_071384.1
4570008	ENDOGL1	Homo sapiens endonuclease G-like 1 (ENDOGL1), mRNA.	up	2.88662	0.0323361	0.00492735	NM_005107.2	9941	ACTCAAAGCTAAGGAGCAGTCAGGAACCCAGATAAGAAAGCCATCCTAGT	NP_005098.1
940725	NFATC1	Homo sapiens nuclear factor of activated T-cells, cytoplasmic, calcineurin-dependent 1 (NFATC1), transcript variant 1, mRNA.	up	2.88279	0.0323361	0.00545734	NM_172390.1	4772	CAGCCAAGGGGAAAACATGGCTCTTCTGCTCCAAAAAACTGAGGGGGTCC	NP_765978.1
610324	DDX1	Homo sapiens DEAD (Asp-Glu-Ala-Asp) box polypeptide 1 (DDX1), mRNA.	up	2.87935	0.0440932	0.0113592	NM_004939.1	1653	CTACGGTCAGAAAAGGGCTGCTGGTGGTGGAAGCTATAAAGGCCATGTGG	NP_004930.1
6480088	LYPLA2	Homo sapiens lysophospholipase II (LYPLA2), mRNA.	down	2.80567	0.0323361	0.00523714	NM_007260.2	11313	CCCCAGGCCCCTGCCCCAACTGATTCTGCCCAGATAATCGTGTCTCCTGC	NP_009191.1
4230528	BTBD1	Homo sapiens BTB (POZ) domain containing 1 (BTBD1), transcript variant 2, mRNA.	up	2.80036	0.0323361	0.00566561	NM_001011885.1	53339	CCCCATTAGTCAGTGTTACAGCTGTGTTGGGGATAGGAAGTATATCTGGC	NP_001011885.1
5050735	TMEM62	Homo sapiens transmembrane protein 62 (TMEM62), mRNA.	up	2.78653	0.0198377	0.00131793	NM_024956.3	80021	AGGACATCCACAGGGTAGAGGTTGGGTGTGTGTACGGGAGTGTCTGAGGC	NP_079232.3
4150630	NKIRAS1	Homo sapiens NFKB inhibitor interacting Ras-like 1 (NKIRAS1), mRNA.	up	2.74766	0.0473859	0.01333	NM_020345.3	28512	CCGTTTTTTCCTTAGCCAGACCCCTGTTGATAGACCAGATACTTGAGGGC	NP_065078.1
3400278	FXYD5	Homo sapiens FXYD domain containing ion transport regulator 5 (FXYD5), transcript variant 1, mRNA.	down	2.74413	0.00218732	2.57513e-05	NM_144779.1	53827	GGTCGGTCTCACTGACATCATGGCTGACCCCAGCATCGCCTGGTCCCACA	NP_659003.1
450189	XAF1	Homo sapiens XIAP associated factor 1 (XAF1), transcript variant 2, mRNA.	up	2.7439	0.0338527	0.00640275	NM_199139.1	54739	TCTGGGCCCTACAGCCTGGAGAACCTGGAGAATCCTACACCCACAGAACC	NP_954590.1
5360131	MLH3	Homo sapiens mutL homolog 3 (E. coli) (MLH3), transcript variant 1, mRNA.	down	2.73954	0.0420317	0.0102792	NM_001040108.1	27030	AACCTGCTCGTGCTGGTGGATCAGCACGCTGCCCATGAGCGTATACGTCT	NP_001035197.1
5310411	H2AFJ	Homo sapiens H2A histone family, member J (H2AFJ), mRNA.	down	2.73289	0.00574721	0.000175123	NM_177925.2	55766	GAGTTAAACAAGCTGCTGGGCAAAGTGACCATCGCTCAGGGCGGCGTCCT	NP_808760.1
6980554	WDR46	Homo sapiens WD repeat domain 46 (WDR46), mRNA.	up	2.67055	0.0133747	0.000477596	NM_005452.4	9277	CTGGACAGATTTGTGCGCTGAGCCAGACTCCAGGGTTGCCTGGGAACAGT	NP_005443.2
3290242	PDS5A	Homo sapiens PDS5, regulator of cohesion maintenance, homolog A (S. cerevisiae) (PDS5A), mRNA.	up	2.64984	0.0402652	0.00970381	NM_015200.1	23244	GATGTAAGTGGCCCACCCCAATTTTGTAACATGATGCAAGTGTCTGGCAC	NP_056015.1
1570725	APOA1BP	Homo sapiens apolipoprotein A-I binding protein (APOA1BP), mRNA.	up	2.63832	0.014566	0.000611139	NM_144772.1	128240	CCCTCACAGCCCCCAAAAAATCTGCAACCCAGTTTACCGGTCGCTACCAT	NP_658985.1
5870692	GPR132	Homo sapiens G protein-coupled receptor 132 (GPR132), mRNA.	down	2.61024	0.0204337	0.00164745	NM_013345.2	29933	GGGCTGAGCCACGCTCTCGTTTTGTCAGGCAGCTATGCAGTTGCTCTTCC	NP_037477.1
1110605	FTSJ1	Homo sapiens FtsJ homolog 1 (E. coli) (FTSJ1), transcript variant 1, mRNA.	up	2.60771	0.0262266	0.00312395	NM_012280.2	24140	TCCCTAAAGGCAGGGATTCTTAACCTGGATAGAAGCCAGGGGTAACCATG	NP_036412.1
1510364	GBP5	Homo sapiens guanylate binding protein 5 (GBP5), mRNA.	up	2.59369	0.014566	0.000726283	NM_052942.2	115362	GCAGGAACAACAGATGCAGGAACAGGCTGCACAGCTCAGCACAACATTCC	NP_443174.1
5670669	AGPAT7	Homo sapiens 1-acylglycerol-3-phosphate O-acyltransferase 7 (lysophosphatidic acid acyltransferase, eta) (AGPAT7), mRNA.	up	2.58239	0.0481215	0.0141299	NM_153613.2	254531	CACTCTATGGGAAACTCTTCAGCACCTACCTGCGCCCCCCACACACCTCT	NP_705841.2
2370328	TRIM68	Homo sapiens tripartite motif-containing 68 (TRIM68), mRNA.	up	2.53697	0.0370535	0.00800602	NM_018073.5	55128	ACAGTCTGCATCTTATAGCAGTGCCTTTGTCTCAGGGCCTCTGCTGGCAG	NP_060543.5
290441	QSOX2	Homo sapiens quiescin Q6 sulfhydryl oxidase 2 (QSOX2), mRNA.	up	2.52702	0.0198377	0.00135081	NM_181701.3	169714	ATGGCCATACTCAGACACACCTTGTGTGGCCTGCTCAGAGCTGGATGCCA	NP_859052.3
610554	USP25	Homo sapiens ubiquitin specific peptidase 25 (USP25), mRNA.	up	2.52505	0.0420317	0.0105953	NM_013396.3	29761	CAGCGTCGCCAAAACTAGTGTTCTTTATTAGTGCCTCTCACAAAAGATCC	NP_037528.3
4010477	ATP6V1E2	Homo sapiens ATPase, H+ transporting, lysosomal 31kDa, V1 subunit E2 (ATP6V1E2), mRNA.	up	2.5134	0.014566	0.000675772	NM_080653.3	90423	GCATACCTGGCTGTGAATGCAGCTGGAGGTGTGGAGGTCTACAGTGGCAA	NP_542384.1
6100022	HIST2H2AC	Homo sapiens histone cluster 2, H2ac (HIST2H2AC), mRNA.	down	2.49507	0.00480884	0.000116609	NM_003517.2	8338	CGCCCAGGGCGGCGTTTTGCCTAACATCCAGGCCGTTCTGTTACCAAAGA	NP_003508.1
3180196	PTCD1	Homo sapiens pentatricopeptide repeat domain 1 (PTCD1), mRNA.	down	2.49246	0.0383202	0.00871119	NM_015545.2	26024	GGCTCCCTCATGAAGGTAGAACCAGCTGCTGTTGACACCGAGGTTACATC	NP_056360.2
6290129	DMD	Homo sapiens dystrophin (muscular dystrophy, Duchenne and Becker types) (DMD), transcript variant Dp40, mRNA.	down	2.48591	0.014566	0.000710766	NM_004019.1	1756	CTCCTCTCAGCTGAACACCCTCCTTTCACTCCCAAATGCAAACAGTCTCT	NP_004010.1
6380681	C19orf12	Homo sapiens chromosome 19 open reading frame 12 (C19orf12), transcript variant 1, mRNA.	up	2.48445	0.0338527	0.00652907	NM_001031726.2	83636	GCAGTCCTGGAACCCATCCCCCATGGATACTGAGGCATAGCTGTACTGTG	NP_001026896.2
1340176	C20orf197	Homo sapiens chromosome 20 open reading frame 197 (C20orf197), mRNA.	down	2.4835	0.0329337	0.0060269	NM_173644.1	284756	TGGGCTGGCTTCCAGTTTTATGTTTCCCAAATGGTGATTCAGCTGTTCCA	NP_775915.1
6980692	RNF135	Homo sapiens ring finger protein 135 (RNF135), transcript variant 2, mRNA.	up	2.47562	0.0338527	0.00670133	NM_197939.1	84282	GCAAGGTCAAGCTGAGGAGACTAAGTTAGCCATGTGGGCAGTGAAGCATG	NP_922921.1
2060327	ZNF660	Homo sapiens zinc finger protein 660 (ZNF660), mRNA.	down	2.46661	0.0378307	0.00838354	NM_173658.1	285349	CTGGGATTGCACCCTGACACTGGCATTTAGCAGCAGTGGAACCGCGAGCA	NP_775929.1
4480747	AGC1	Homo sapiens aggrecan 1 (chondroitin sulfate proteoglycan 1, large aggregating proteoglycan, antigen identified by monoclonal antibody A0122) (AGC1), transcript variant 1, mRNA.	down	2.46263	0.0349563	0.00716556	NM_001135.1	176	CCCCTTCACGTGTAAAAAGGGCACAGCCACCACCTACAAACGCAGACTAC	NP_001126.1
4640333	ZNF76	Homo sapiens zinc finger protein 76 (expressed in testis) (ZNF76), mRNA.	down	2.4422	0.0231369	0.00243547	NM_003427.3	7629	TGTAGGGTTGAGCCACAGACAGCTCTTCAGCCCAGTAGCAGTGGAGCAGG	NP_003418.2
1820592	HIST2H2AA3	Homo sapiens histone cluster 2, H2aa3 (HIST2H2AA3), mRNA.	down	2.43559	0.00529192	0.00014659	NM_003516.2	8337	GGCCCGCGTCTCGAAGGGGCACCTGTGAACTCAAAAGGCTCTTTTCAGAG	NP_003507.1
3850431	RER1	Homo sapiens RER1 retention in endoplasmic reticulum 1 homolog (S. cerevisiae) (RER1), mRNA.	up	2.43014	0.0323361	0.00555598	NM_007033.3	11079	TTTCTCACGGATGGAATTCTAGTCAGCTGCAGGCGGGAAGCCAGGCGGGT	NP_008964.3
4390370	PRPF38A	Homo sapiens PRP38 pre-mRNA processing factor 38 (yeast) domain containing A (PRPF38A), mRNA.	up	2.42824	0.0249963	0.00283891	NM_032864.3	84950	CTCCCGAAAGGTCTAAGAAGAGCCACAAGAAGAGCCGGAGAGGGAATGAG	NP_116253.2
1430347	SLC7A6	Homo sapiens solute carrier family 7 (cationic amino acid transporter, y+ system), member 6 (SLC7A6), transcript variant 2, mRNA.	up	2.42611	0.0361393	0.00750816	NM_001076785.1	9057	CCCGGGAGTGGATTCTAAATGTGATTTTCCTAGGCTACTGCAGGAGCCCC	NP_001070253.1
160754	EDG1	Homo sapiens endothelial differentiation, sphingolipid G-protein-coupled receptor, 1 (EDG1), mRNA.	up	2.41413	0.0323361	0.00558537	NM_001400.3	1901	GGCTATGTTGAGTACGTAGGCTGTGGGAAGATGAAGATGGTTTGGAGGTG	NP_001391.2
1230187	CSNK1E	Homo sapiens casein kinase 1, epsilon (CSNK1E), transcript variant 1, mRNA.	down	2.39669	0.020223	0.00156854	NM_152221.2	1454	AAGTGTGCCATTTGACCATCTCGGGAAGTGAGGAGAGCCCCCATTGGACC	NP_689407.1
2070682	PML	Homo sapiens promyelocytic leukemia (PML), transcript variant 9, mRNA.	down	2.39377	0.0473859	0.0137175	NM_033239.2	5371	CAACAACATCTTCTGCTCCAACCCCAACCACCGCACCCCTACGCTGACCA	NP_150242.1
3140092	TRAK1	Homo sapiens trafficking protein, kinesin binding 1 (TRAK1), mRNA.	down	2.38719	0.0383202	0.00896495	NM_014965.2	22906	GGGAAAACTTGTATGCTAGGCACTTTTGTCCAGAGCCTGCTGTCCCATGG	NP_055780.2
5560504	TIAL1	Homo sapiens TIA1 cytotoxic granule-associated RNA binding protein-like 1 (TIAL1), transcript variant 1, mRNA. XM_945560 XM_945564 XM_945566 XM_945569 XM_945570 XM_945572 XM_945573	up	2.37353	0.0323361	0.0052492	NM_003252.3	7073	AGGGAGTGCAAATGTTTTGGCAATGTATTCAAAATGCTGGCCTGGGCACC	NP_003243.1
2360255	FGFR1OP	Homo sapiens FGFR1 oncogene partner (FGFR1OP), transcript variant 1, mRNA.	up	2.3712	0.0323361	0.00573271	NM_007045.2	11116	GTGGCTGCTGGTACGTGTGATCTTTGAAAACCTTGGCTTTAGCCCTCTGG	NP_008976.1
840259	SERINC3	Homo sapiens serine incorporator 3 (SERINC3), transcript variant 2, mRNA.	down	2.34879	0.0182753	0.00111373	NM_198941.1	10955	CACCCAACTCAGTGATGTCCTAATTACTGCTGGATGACTCAAGCCACACC	NP_945179.1
3370703	FEN1	Homo sapiens flap structure-specific endonuclease 1 (FEN1), mRNA.	up	2.33299	0.0453339	0.01193	NM_004111.4	2237	GAGAAGATGGGCAGAAAGCTGGAGCCCCTGGAGTTGGCTGTGTCTGTGTT	NP_004102.1
1410475	CBX8	Homo sapiens chromobox homolog 8 (Pc class homolog, Drosophila) (CBX8), mRNA.	up	2.32581	0.0338527	0.00675179	NM_020649.1	57332	TGTGTCCAGGAGGAGAGCAGGGGAGAGAGTGAGCGTGAGCTTGGCATAGT	NP_065700.1
1340202	RBM7	Homo sapiens RNA binding motif protein 7 (RBM7), mRNA.	up	2.32575	0.00480884	0.000119888	NM_016090.2	10179	ATTCTGTGACATGCTCTTGAGCTTTACCCTAGTTGAACATACATGTGTAG	NP_057174.1
520360	MS4A6A	Homo sapiens membrane-spanning 4-domains, subfamily A, member 6A (MS4A6A), transcript variant 3, mRNA.	up	2.32467	0.0453811	0.0120681	NM_152851.1	64231	CTCTCTGATGCTGATTTGCACTCTGCTGGAATTCTGCCTAGCTGTGCTCA	NP_690590.1
2510368	ARID4A	Homo sapiens AT rich interactive domain 4A (RBP1-like) (ARID4A), transcript variant 2, mRNA.	down	2.31712	0.0420317	0.010446	NM_023000.2	5926	TGAGGATGCAATGCCTCTGATCGGGCCTGAAACCTTGGTTTGCCATGAAG	NP_075376.2
7150059	STAMBPL1	Homo sapiens STAM binding protein-like 1 (STAMBPL1), mRNA.	up	2.29592	0.0473859	0.0137826	NM_020799.2	57559	TGTAAGCACCGTCAACATCAGACACCTACTCATGGACATGTGGTTGCCGG	NP_065850.1
130593	RNF122	Homo sapiens ring finger protein 122 (RNF122), mRNA.	down	2.28668	0.0365415	0.00779418	NM_024787.2	79845	CCAGAATGGAAGGGGGTGGGGATTTTCTGTTCCTCCCTGGAGTGGGTGAG	NP_079063.2
5050441	ZEB2	Homo sapiens zinc finger E-box binding homeobox 2 (ZEB2), mRNA.	up	2.28342	0.0234163	0.00252974	NM_014795.2	9839	CTGTGTTTCTGCAAGTGCCATCCTTGTACAGTGTTAAGAGGGTAACATGG	NP_055610.1
4890327	IFIT5	Homo sapiens interferon-induced protein with tetratricopeptide repeats 5 (IFIT5), mRNA.	up	2.27249	0.0420317	0.0105642	NM_012420.1	24138	GGGGCCTGAGATTTCTGCACTTTAAACAAGCTCCTCCTAGGTGAGGATGC	NP_036552.1
5270132	CBLB	Homo sapiens Cas-Br-M (murine) ecotropic retroviral transforming sequence b (CBLB), mRNA.	up	2.26663	0.0231369	0.00237983	NM_170662.3	868	GCGTGGTCAGGTCTGCTGTAACATTTCCCACCAACTCTCTTGCTGTCCAC	NP_733762.2
2120653	RAXL1	Homo sapiens retina and anterior neural fold homeobox like 1 (RAXL1), mRNA.	down	2.26451	0.0309942	0.00396245	NM_032753.2	84839	TTGAGACCAGCCTGGGTGACACAGCAAGACCCCATCTCCACAAACGTTTT	NP_116142.1
3850292	CHCHD4	Homo sapiens coiled-coil-helix-coiled-coil-helix domain containing 4 (CHCHD4), nuclear gene encoding mitochondrial protein, transcript variant 2, mRNA.	up	2.25273	0.0198377	0.00142875	NM_144636.2	131474	GGGGCCCATGTTCACACTGGCTCTCAGTCTAGTCAGGTGCAATGTTCTTG	NP_653237.1
1980184	P2RY10	Homo sapiens purinergic receptor P2Y, G-protein coupled, 10 (P2RY10), transcript variant 2, mRNA.	up	2.25089	0.0463657	0.0128437	NM_198333.1	27334	CCATCATTAGCAGTTGTCCCGTTGTCCGAATCGCACTGTATTTCCACCCT	NP_938147.1
2710368	ACTRT1	Homo sapiens actin-related protein T1 (ACTRT1), mRNA.	down	2.2468	0.0020706	1.72072e-05	NM_138289.2	139741	AACTTTATGCAGACATTGTACTCTCCGGGGGCACCACTCTCCTCCCTGGG	NP_612146.1
3940333	ZNF266	Homo sapiens zinc finger protein 266 (ZNF266), mRNA.	up	2.2428	0.0383202	0.00889912	NM_006631.2	10781	CACAGTGGAGAAGACCCTGCATCAGGGAATGTGGAAATGACTTTGCTGAA	NP_006622.2
4880600	PTCRA	Homo sapiens pre T-cell antigen receptor alpha (PTCRA), mRNA.	down	2.22939	0.0373747	0.00817896	NM_138296.2	171558	CCCCTTGAGAATGGTGATCCACCCAGTTACAGGGGCATTTAGGGAGCAGA	NP_612153.2
620543	SLC4A7	Homo sapiens solute carrier family 4, sodium bicarbonate cotransporter, member 7 (SLC4A7), mRNA.	up	2.22284	0.0323361	0.004944	NM_003615.2	9497	ATGAAGTATAAGCCTCTACTGGGTCTATATTGTGAATCATCCTGCCTTTC	NP_003606.2
5810228	ANKRD44	Homo sapiens ankyrin repeat domain 44 (ANKRD44), mRNA.	down	2.22037	0.0383202	0.00912892	NM_153697.1	91526	TTGGGAGGCCGAGGCAGTTGGATTACTTGAGGCCAGGAGTTCATGACCCG	NP_710181.1
2070575	ALCAM	Homo sapiens activated leukocyte cell adhesion molecule (ALCAM), mRNA.	up	2.19768	0.0496226	0.0147081	NM_001627.2	214	GCTGTCAGAACCTCGAGAGCAGAACATGAGAAACTCAGAGCTCTGGACCG	NP_001618.2
510762	FAM62B	Homo sapiens family with sequence similarity 62 (C2 domain containing) member B (FAM62B), mRNA.	up	2.191	0.0231369	0.00232484	NM_020728.1	57488	GCCAAATGCAGGCCTGTGTGTAGCTGTGTGTTTTTTCTGTGGTTGCCGCA	NP_065779.1
3870678	HIST1H2AE	Homo sapiens histone cluster 1, H2ae (HIST1H2AE), mRNA.	down	2.18733	0.0328357	0.00591224	NM_021052.2	3012	CTCCAGTGTACCTGGCAGCGGTGCTGGAATATCTGACGGCCGAGATCTTA	NP_066390.1
4590632	C8orf34	Homo sapiens chromosome 8 open reading frame 34 (C8orf34), mRNA.	down	2.17631	0.0338527	0.00670866	NM_052958.1	116328	GCGTTCCATGCTCTTCTTGTCCTACGCTGGTCTACTCTGGTTTGTGAAAC	NP_443190.1
4490133	SFRS2B	Homo sapiens splicing factor, arginine/serine-rich 2B (SFRS2B), mRNA.	down	2.17606	0.0309942	0.00405889	NM_032102.2	10929	GCTGAGCTGCTTCCTGTTTTCTTCTGATTGCTCCTGGGGAAAACACGCCT	NP_115285.1
2190148	GBP1	Homo sapiens guanylate binding protein 1, interferon-inducible, 67kDa (GBP1), mRNA.	up	2.17071	0.0261705	0.00304476	NM_002053.1	2633	GTTCTCCAGAGGAAGGTGGAAGAAACCATGGGCAGGAGTAGGAATTGAGT	NP_002044.1
4060576	SLC35D2	Homo sapiens solute carrier family 35, member D2 (SLC35D2), mRNA.	down	2.16954	0.0223437	0.00216629	NM_007001.1	11046	AGCCCCAGCTGCTCTTCTAGGGACCTATGGGGCCTTCGTGGCATCTCTGT	NP_008932.1
6380376	USP21	Homo sapiens ubiquitin specific peptidase 21 (USP21), transcript variant 1, mRNA.	up	2.1684	0.0309942	0.00425476	NM_012475.4	27005	AGGTGGCATCCAGCGAGGGCTACGTGCTGTTCTACCAACTGATGCAGGAG	NP_036607.3
5960017	DRG2	Homo sapiens developmentally regulated GTP binding protein 2 (DRG2), mRNA.	up	2.15372	0.0212903	0.00193085	NM_001388.3	1819	CCAGTGGTTAGTGGCTTCAAAGGCCCAGCTGACACCCTCCACAGCCTAAG	NP_001379.1
130609	FCGBP	Homo sapiens Fc fragment of IgG binding protein (FCGBP), mRNA.	down	2.14813	5.51248e-05	1.527e-07	NM_003890.1	8857	TGCATCATGTGCTCCTACCCTGCTCTACCGCTTTTCTGGGTCACAGAGGC	NP_003881.1
4810414	DCX	Homo sapiens doublecortex; lissencephaly, X-linked (doublecortin) (DCX), transcript variant 4, mRNA.	down	2.12308	0.00152742	8.46214e-06	NM_178151.1	1641	CCCCCACCCCCTCCGCAATTCAATGAGGGCTTTCTTGGGTCAGAGGACTT	NP_835364.1
2970397	ZNF342	Homo sapiens zinc finger protein 342 (ZNF342), mRNA.	down	2.11545	0.0133747	0.000481638	NM_145288.1	162979	GTACCGCTGCCAACACCCATTGACCTCCTCGTTTTTGCCCGCCTTCTCCA	NP_660331.1
7160653	UHRF1BP1L	Homo sapiens UHRF1 (ICBP90) binding protein 1-like (UHRF1BP1L), transcript variant 2, mRNA.	down	2.10638	0.0383202	0.00865308	NM_001006947.1	23074	GTATTACACTGCTCCCCTTTGCCCCTGTATTCACCACGGCCATTGTCTGT	NP_001006948.1
3990577	MYH4	Homo sapiens myosin, heavy chain 4, skeletal muscle (MYH4), mRNA.	down	2.07912	0.0138496	0.000537102	NM_017533.2	4622	GGAACAATCCAATGTCAACCTTGCCAAGTTCCGCAAGCTCCAGCACGAGC	NP_060003.2
1010379	PPP2R2D	Homo sapiens protein phosphatase 2, regulatory subunit B, delta isoform (PPP2R2D), transcript variant 1, mRNA.	down	2.07371	0.0383202	0.00902606	NM_018461.2	55844	GTCCCAATATTGAAGCCCATGGATCTTATGGTAGAAGCGAGTCCACGGCG	NP_060931.2
1580601	USPL1	Homo sapiens ubiquitin specific peptidase like 1 (USPL1), mRNA.	up	2.07057	0.0212903	0.00191159	NM_005800.3	10208	CCCAGAACACACATCTGAGACAGGACCATAATTATTGTAGCCCCACCAAG	NP_005791.2
3610288	LAT	Homo sapiens linker for activation of T cells (LAT), transcript variant 2, mRNA.	down	2.06634	0.0463657	0.0126713	NM_001014987.1	27040	CAGCCTGAGAATGACCTGCCCTGGCCCCAGCCCTACTCTGTGTAATAGAA	NP_001014987.1
6370594	PPAPDC2	Homo sapiens phosphatidic acid phosphatase type 2 domain containing 2 (PPAPDC2), mRNA.	up	2.05976	0.0309942	0.00429282	NM_203453.2	403313	CCCACAGCATCCTGAATACCGACTACCTCTTCACTTGCTAAAGCAGCTAA	NP_982278.3
5690228	CDK5RAP2	Homo sapiens CDK5 regulatory subunit associated protein 2 (CDK5RAP2), transcript variant 1, mRNA.	up	2.05339	0.0219645	0.00206868	NM_018249.4	55755	AGTTGAGGCTGTGCGCCTTGGTGGGCTTCACGTCTTCCCCTGGATTTGCT	NP_060719.4
450132	RBM12B	Homo sapiens RNA binding motif protein 12B (RBM12B), mRNA.	up	2.04418	0.0323361	0.00496356	NM_203390.2	389677	GGGGCCAATTTTAACCCAGACAGACCACTGACTCCAGTTCATGCTTTTGC	NP_976324.2
2480121	BIRC4	Homo sapiens baculoviral IAP repeat-containing 4 (BIRC4), mRNA.	down	2.01996	0.0322216	0.00455208	NM_001167.2	331	CAGGTCCTAGGGGGTCGTGAAACCAAAACCCCAGGGATAGCAAGGGACAA	NP_001158.2
1450369	NUP133	Homo sapiens nucleoporin 133kDa (NUP133), mRNA.	up	2.01797	0.0436802	0.0111318	NM_018230.2	55746	CTCACGTGGTCCCAGGTTCTGGAGTTCTTGTCCTGGTTCTAGCTGCTCAC	NP_060700.2
7570670	SPIN1	Homo sapiens spindlin 1 (SPIN1), mRNA.	down	2.017	0.0365415	0.00774739	NM_006717.2	10927	CCATTTTCCCCCTCACCCTAACTCTCTTATTCTGCCGCCACAATGCAAGC	NP_006708.2
4280129	ELP2	Homo sapiens elongation protein 2 homolog (S. cerevisiae) (ELP2), mRNA.	up	2.0165	0.0201509	0.00150713	NM_018255.1	55250	CTGTCAGCGTCTGCCCAGTGCTCCACCCTTCTCAACGATACGTGGTTGCA	NP_060725.1
4830112	SPATA8	Homo sapiens spermatogenesis associated 8 (SPATA8), mRNA.	down	2.01306	0.0204337	0.00169809	NM_173499.2	145946	CACCTGGAACTCACCTGGAAAGGGCAATCAGCTGGCTCTATATCAGACGC	NP_775770.1
6110634	ERLIN1	Homo sapiens ER lipid raft associated 1 (ERLIN1), mRNA.	up	2.01148	0.0309942	0.00412837	NM_006459.2	10613	TGTTGCCCCAAAGTGATGGCCCTGGAGGCGGGGCTGAGGAACAGGGAAAT	NP_006450.1
3170520	ARHGAP17	Homo sapiens Rho GTPase activating protein 17 (ARHGAP17), transcript variant 2, mRNA.	up	2.00381	0.0249963	0.00278492	NM_018054.4	55114	GGAGCAGGGGCAGGCGAACCTCTTTCTTTGCAGACCGAACAGTGAAAAGC	NP_060524.4
